# Supplementary material for: Solid-State Synthesis of Cobalt/NCS Electrocatalyst for Oxygen Reduction Reaction in Dual Chamber Microbial Fuel Cells
Source: Nanomaterials (Basel). 2022 Dec 7;12(24):4369. doi: 10.3390/nano12244369 (PMC9788303; doi:10.3390/nano12244369)
Supplement: Supplementary file 1 [file nanomaterials-12-04369-s001.zip]

Archive with 1 entries (1 files):
- nanomaterials-2051654-supplementary.pdf
